# Supplementary material for: Diagnosis of Aspergillosis in Horses
Source: J Fungi (Basel). 2023 Jan 25;9(2):161. doi: 10.3390/jof9020161 (PMC9966232; doi:10.3390/jof9020161)
Supplement: Supplementary file 1 [file jof-09-00161-s001.zip]

Archive with 1 entries (1 files):
- jof-2129612-supplementary.pdf
